# Supplementary material for: Inclusive planning: African policy inventory and South African mobility case study on the exclusion of persons with disabilities
Source: Health Res Policy Syst. 2021 Sep 9;19:124. doi: 10.1186/s12961-021-00775-1 (PMC8428119; doi:10.1186/s12961-021-00775-1)
Supplement: Supplementary file 1 — Additional file 1. Policy Documents Raw Data. [file 12961_2021_775_MOESM1_ESM.xlsx]

## Sheet: Sheet1
Transport policies and guidelines									Policy frameworks
	Raw scores			Normalised scores						Raw scores			Normalised scores
Country	Visual impairment	Hearing impairment	Mobility aid	Visual impairment	Hearing impairment	Mobility aid			Country	Visual impairment	Hearing impairment	Mobility aid	Visual impairment	Hearing impairment	Mobility aid
Ethiopia	1	1	2	3.33333	5	5			Ethiopia	3	2	4	3.33333	2.22222	2.22222
Lesotho	1	1	2	3.33333	5	5			Lesotho	1	1	2	1.11111	1.11111	1.11111
Malawi	2	1	3	6.66667	5	7.5			Malawi	7	7	13	7.77778	7.77778	7.22222
Namibia	1	1	2	3.33333	5	5			Namibia	2	2	4	2.22222	2.22222	2.22222
Swaziland	0	0	0	0	0	0			Swaziland	1	1	2	1.11111	1.11111	1.11111
Botswana	0	0	0	0	0	0			Botswana	3	3	6	3.33333	3.33333	3.33333
Ghana	1	1	2	3.33333	5	5			Ghana	9	9	18	10	10	10
Kenya	1	1	2	3.33333	5	5			Kenya	7	7	14	7.77778	7.77778	7.77778
The Gambia	1	1	2	3.33333	5	5			The Gambia	6	6	10	6.66667	6.66667	5.55556
Eritrea	0	0	0	0	0	0			Eritrea	4	4	10	4.44444	4.44444	5.55556
DR Congo	1	1	2	3.33333	5	5			DR Congo	1	0	1	1.11111	0	0.555556
Algeria	0	0	0	3.33333	5	5			Algeria	1	1	0	1.11111	1.11111	0
Madagascar	1	1	2	3.33333	5	5			Madagascar	1	1	0	1.11111	1.11111	0
Ivory Coast	1	1	2	3.33333	5	5			Ivory Coast	1	1	2	1.11111	1.11111	1.11111
Benin	1	1	2	3.33333	5	5			Benin	0	1	2	0	1.11111	1.11111
Cameroon	1	1	2	3.33333	5	5			Cameroon	0	0	0	0	0	0
Senegal	0	0	0	3.33333	5	5			Senegal	3	3	3	3.33333	3.33333	1.66667
Burundi	0	0	0	0	0	0			Burundi	0	0	0	0	0	0
Gabon	1	1	2	3.33333	5	5			Gabon	1	1	3	1.11111	1.11111	1.66667
Togo	1	1	2	3.33333	5	5			Togo	1	1	1	1.11111	1.11111	0.555556
Burkina Faso	0	0	0	3.33333	5	5			Burkina Faso	2	1	2	2.22222	1.11111	1.11111
Zambia	1	1	2	3.33333	5	5			Zambia	1	1	2	1.11111	1.11111	1.11111
South Africa	3	1	4	10	5	10			South Africa	2	2	4	2.22222	2.22222	2.22222
Nigeria	2	2	2	6.66667	10	5			Nigeria	1	1	2	1.11111	1.11111	1.11111
Uganda	1	1	2	3.33333	5	5			Uganda	2	2	4	2.22222	2.22222	2.22222
Tanzania	2	2	3	6.66667	10	7.5			Tanzania	2	2	4	2.22222	2.22222	2.22222
Sierra Leone	1	1	2	3.33333	5	5			Sierra Leone	0	0	0	0	0	0
Liberia	0	0	0	0	0	0			Liberia	0	0	0	0	0	0
Zimbabwe	1	1	2	3.33333	5	5			Zimbabwe	0	0	0	0	0	0
